# Supplementary material for: Mechanism of Solid Solution‐Driven Texture Induced by Ag Doping in YBCO Superconductor
Source: Adv Sci (Weinh). 2026 Feb 10;13(22):e22923. doi: 10.1002/advs.202522923 (PMC13088314; doi:10.1002/advs.202522923)
Supplement: Supplementary file 3 — Supporting File 3: advs74354‐sup‐0003‐DateFile.zip. [file ADVS-13-e22923-s001.zip]

Archive with 3 entries (3 files):
- Date S1.xlsx
- Date S3.xlsx
- Date S2.xlsx
