# Supplementary material for: Mechanism of Solid Solution‐Driven Texture Induced by Ag Doping in YBCO Superconductor
Source: Adv Sci (Weinh). 2026 Feb 10;13(22):e22923. doi: 10.1002/advs.202522923 (PMC13088314; doi:10.1002/advs.202522923)
Supplement: Supplementary file 3 — Supporting File 3: advs74354‐sup‐0003‐DateFile.zip. [file ADVS-13-e22923-s001.zip › Date S1.xlsx]

## Sheet: Sheet1
YBa2Cu3O7 (PDF Card - 00-040-0159)
2θ	d(Å)	I	h	k	l
7.5757	11.66	188	0	0	1
15.1846	5.83	8	0	0	2
22.8615	3.8867	92	0	0	3
22.8657	3.886	92	0	1	0
23.2354	3.825	26	1	0	0
24.1205	3.6866	6	0	1	1
24.4723	3.6344	32	1	0	1
27.5629	3.2335	20	0	1	2
27.8741	3.1981	4	1	0	2
30.6444	2.915	2	0	0	4
32.5557	2.7481	771	0	1	3
32.8246	2.7262	999	1	0	3
32.827	2.726	999	1	1	0
33.7386	2.6544	6	1	1	1
36.3511	2.4694	18	1	1	2
38.575	2.332	4	0	0	5
38.5767	2.3319	8	0	1	4
38.8086	2.3185	2	1	0	4
40.3805	2.2318	308	1	1	3
45.3144	1.9996	2	0	1	5
45.5187	1.9911	4	1	0	5
45.5212	1.991	10	1	1	4
46.7038	1.9433	276	0	0	6
46.7114	1.943	276	0	2	0
47.3939	1.9166	4	0	2	1
47.5018	1.9125	264	2	0	0
48.1759	1.8873	4	2	0	1
49.4017	1.8433	2	0	2	2
50.1599	1.8172	2	2	0	2
51.5287	1.7721	2	1	1	5
52.6131	1.7381	30	0	1	6
52.6196	1.7379	30	0	2	3
52.7963	1.7325	10	1	0	6
52.8028	1.7323	10	1	2	0
53.3439	1.716	22	2	0	3
53.3472	1.7159	22	2	1	0
53.9652	1.6977	2	2	1	1
55.2725	1.6606	2	1	2	2
58.2583	1.5824	368	1	1	6
58.2624	1.5823	368	1	2	3
58.7717	1.5698	286	2	1	3
